# Supplementary material for: Edema and Subjective Discomfort After Barbed Stayed Bridge Pharyngoplasty (BSBP)
Source: J Clin Med. 2025 Oct 20;14(20):7402. doi: 10.3390/jcm14207402 (PMC12565351; doi:10.3390/jcm14207402)
Supplement: Supplementary file 1 [file jcm-14-07402-s001.zip]

Archive with 2 entries (2 files):
- jcm-3855914-supplementary (2).mp4
- jcm-3855914-VIDEO 1 COMPRESSED.mp4
